# Supplementary material for: Play Activities Are Associated with Force Regulation in Primary School
Source: J Funct Morphol Kinesiol. 2024 Mar 18;9(1):54. doi: 10.3390/jfmk9010054 (PMC10971395; doi:10.3390/jfmk9010054)
Supplement: Supplementary file 1 [file jfmk-09-00054-s001.zip]

Archive with 1 entries (1 files):
- jfmk-2841970-supplementary.pdf
